# Supplementary material for: Exposure to Green, Blue and Historic Environments and Mental Well-Being: A Comparison between Virtual Reality Head-Mounted Display and Flat Screen Exposure
Source: Int J Environ Res Public Health. 2022 Aug 2;19(15):9457. doi: 10.3390/ijerph19159457 (PMC9368727; doi:10.3390/ijerph19159457)
Supplement: Supplementary file 1 [file ijerph-19-09457-s001.zip]

Archive with 1 entries (1 files):
- ijerph-1829301-supplementary.pdf
